# Supplementary material for: The Management of Dissolved Oxygen by a Polypropylene Hollow Fiber Membrane Contactor Affects Wine Aging
Source: Molecules. 2021 Jun 11;26(12):3593. doi: 10.3390/molecules26123593 (PMC8231238; doi:10.3390/molecules26123593)
Supplement: Supplementary file 1 [file molecules-26-03593-s001.zip]

Archive with 1 entries (1 files):
- molecules-1229282-supplementary.pdf
